# Supplementary material for: Cronobacter spp. Isolated from Quick-Frozen Foods in China: Incidence, Genetic Characteristics, and Antibiotic Resistance
Source: Foods. 2023 Aug 11;12(16):3019. doi: 10.3390/foods12163019 (PMC10453260; doi:10.3390/foods12163019)
Supplement: Supplementary file 1 [file foods-12-03019-s001.zip]

Archive with 1 entries (1 files):
- foods-2532181-supplementary.pdf
